# Supplementary material for: Regulation of the Gene for Alanine Racemase Modulates Amino Acid Metabolism with Consequent Alterations in Cell Wall Properties and Adhesive Capability in Brucella spp
Source: Int J Mol Sci. 2023 Nov 9;24(22):16145. doi: 10.3390/ijms242216145 (PMC10671322; doi:10.3390/ijms242216145)
Supplement: Supplementary file 1 [file ijms-24-16145-s001.zip]

Archive with 1 entries (1 files):
- ijms-2630183-supplementary.pdf
